# Supplementary material for: A label-free quantification method for assessing sex from modern and ancient bovine tooth enamel
Source: Sci Rep. 2024 Aug 6;14:18195. doi: 10.1038/s41598-024-68603-4 (PMC11303769; doi:10.1038/s41598-024-68603-4)
Supplement: Supplementary file 2 — Supplementary Information 2. [file 41598_2024_68603_MOESM2_ESM.xlsx]

## Sheet: Sheet1
File Name	Sample ID	Position
HF2_conditioning_EB_20701_WIS163_07032024	WIS163	2:B,5
HF2_BSA_0_Beginning_of_Set_EB_20701_07032023	BSA	1:A,2
HF2_Blank_during_set_EB_20701_07032023	Blank	1:A,1
HF2_EB_20701_WIS115_07032024	WIS115	2:B,3
HF2_Blank_during_set_EB_20701_07032023	Blank	1:A,1
HF2_EB_20701_WIS100_07032024	WIS100	2:A,5
HF2_BSA_1_EB_20701_07032023	BSA	1:A,2
HF2_Blank_during_set_EB_20701_07032023	Blank	1:A,1
HF2_EB_20701_Control2_07032024	Control2	2:F,1
HF2_Blank_during_set_EB_20701_07032023	Blank	1:A,1
HF2_EB_20701_WIS165_07032024	WIS165	2:B,7
HF2_Blank_during_set_EB_20701_07032023	Blank	1:A,1
HF2_EB_20701_WIS109_07032024	WIS109	2:A,7
HF2_Blank_during_set_EB_20701_07032023	Blank	1:A,1
HF2_EB_20701_Control1_07032024	Control1	2:E,8
HF2_Blank_during_set_EB_20701_07032023	Blank	1:A,1
HF2_EB_20701_WIS116_07032024	WIS116	2:B,4
HF2_Blank_during_set_EB_20701_07032023	Blank	1:A,1
HF2_EB_20701_WIS164_07032024	WIS164	2:B,6
HF2_Blank_during_set_EB_20701_07032023	Blank	1:A,1
HF2_EB_20701_WIS111_07032024	WIS111	2:B,1
HF2_Blank_during_set_EB_20701_07032023	Blank	1:A,1
HF2_EB_20701_WIS110_07032024	WIS110	2:A,8
HF2_Blank_during_set_EB_20701_07032023	Blank	1:A,1
HF2_EB_20701_WIS114_07032024	WIS114	2:B,2
HF2_Blank_during_set_EB_20701_07032023	Blank	1:A,1
HF2_EB_20701_WIS166_07032024	WIS166	2:B,8
HF2_Blank_during_set_EB_20701_07032023	Blank	1:A,1
HF2_EB_20701_WIS102_07032024	WIS102	2:A,6
HF2_BSA_3_EB_20701_07032023	BSA	1:A,2
HF2_Blank_during_set_EB_20701_07032023	Blank	1:A,1
HF2_EB_20701_WIS101_07032024	WIS101	2:D,8
HF2_Blank_during_set_EB_20701_07032023	Blank	1:A,1
HF2_EB_20701_WIS209_07032024	WIS209	2:E,6
HF2_Blank_during_set_EB_20701_07032023	Blank	1:A,1
HF2_EB_20701_WIS210_07032024	WIS210	2:E,7
HF2_Blank_during_set_EB_20701_07032023	Blank	1:A,1
HF2_EB_20701_WIS201_07032024	WIS201	2:E,1
HF2_Blank_during_set_EB_20701_07032023	Blank	1:A,1
HF2_EB_20701_WIS203_07032024	WIS203	2:E,3
HF2_Blank_during_set_EB_20701_07032023	Blank	1:A,1
HF2_EB_20701_WIS202_07032024	WIS202	2:E,2
HF2_Blank_during_set_EB_20701_07032023	Blank	1:A,1
HF2_EB_20701_WIS208_07032024	WIS208	2:E,5
HF2_Blank_during_set_EB_20701_07032023	Blank	1:A,1
HF2_EB_20701_WIS204_07032024	WIS204	2:E,4
HF2_BSA_4_End_of_Set_EB_20701_07032023	BSA	1:A,2
